# Supplementary material for: Spontaneous passage of common bile duct stones: predictive factors and impact on post-ERCP complications
Source: PLoS One. 2026 Jul 2;21(7):e0351242. doi: 10.1371/journal.pone.0351242 (PMC13327282; doi:10.1371/journal.pone.0351242)
Supplement: S1 Data — (CSV) [file pone.0351242.s006.csv]

Sex	Age group	Diagnosis modality	CBD size	CBDS size	CBDS number	Distal CBDS location	Symptomatic	Cholangitis	Pancreatitis	Intact gallbladder	ALP	AST	ALT	TB	ALP resolution	TB resolution	Duration from diagnosis to procedures	Spontaneous passage	Confirmation procedure	PD stent placement	PD canulation	PD contrast injection	Precut sphincterotomy	Post-ERCP pancreatitis	Post-ERCP bleeding	Post-ERCP infection	Post-ERCP perforation	Post-ERCP cardiopulmonary compromise	Post-ERCP mortality
female	50-59	CT	9	4	Single	1	1	1	0	1	579	176	205	1.61	0	1	23	1	EUS	NA	NA	NA	NA	NA	NA	NA	NA	NA	NA
female	70-79	CT	16	4.9	Single	1	1	1	0	1	79	20	16	2.5	0	0	10	1	ERCP	0	0	0	0	0	0	0	0	0	0
female	70-79	CT	8	7	2 or more	1	1	1	1	1	135	28	17	0.89	1	1	27	0	ERCP	0	0	0	0	0	0	0	0	0	0
female	70-79	CT	8	7.53	Single	1	1	0	0	1	NA	NA	NA	NA	1	1	287	0	ERCP	1	1	0	0	0	0	0	0	0	0
female	60-69	US	21	18	Single	1	1	0	0	1	231	115	162	2.2	0	1	66	0	ERCP	0	0	0	0	0	0	0	0	0	0
female	50-59	CT	5	3.74	2 or more	1	1	1	0	1	354	1007	1192	5.94	0	1	23	1	ERCP	0	0	0	0	0	0	0	0	0	0
male	70-79	CT	22	10	2 or more	1	1	1	1	0	141	536	381	2.2	1	1	75	0	ERCP	0	0	0	0	0	0	0	0	0	0
female	30-39	US	4.8	4	Single	0	1	0	0	1	94	324	776	1.63	1	1	39	1	ERCP	0	0	0	0	0	0	0	0	0	0
male	80-89	CT	11.82	8	Single	1	1	1	0	1	232	110	217	5.11	0	1	35	0	ERCP	0	0	0	0	0	0	0	0	0	0
male	70-79	CT	20.07	14.78	2 or more	0	1	1	1	1	232	112	143	5.22	0	0	14	0	ERCP	0	0	0	0	0	0	0	0	0	0
male	40-49	CT	13	4.55	Single	1	1	1	0	1	143	305	578	9.26	1	0	2	1	ERCP	0	0	0	0	0	0	0	0	0	0
male	60-69	CT	10.6	8	2 or more	1	1	1	0	1	NA	NA	NA	NA	1	1	44	0	ERCP	0	0	0	0	0	0	0	0	0	0
female	70-79	CT	16	9	2 or more	1	1	1	0	0	236	897	372	0.92	0	1	3	0	ERCP	0	0	0	1	0	0	0	0	0	0
female	70-79	CT	18	12.1	Single	1	1	0	0	1	NA	NA	NA	NA	0	1	259	0	ERCP	0	1	0	0	0	0	0	0	0	0
female	60-69	CT	12	8.24	2 or more	1	1	0	1	1	645	712	629	2.5	1	1	50	0	ERCP	0	0	0	0	0	0	0	0	0	0
female	40-49	CT	8.85	4.58	Single	1	1	1	0	0	331	1066	878	5.12	1	1	25	1	ERCP	0	0	0	0	1	0	0	0	0	0
female	70-79	CT	11	6	2 or more	1	1	1	0	1	150	867	433	1.4	1	1	38	0	ERCP	0	0	0	0	1	0	0	0	0	0
male	30-39	MRI/MRCP	11	12.12	Single	1	1	0	0	1	NA	NA	NA	NA	0	1	28	0	ERCP	0	0	0	0	0	0	0	0	0	0
male	60-69	CT	8	9	Single	0	0	0	0	1	187	18	38	0.19	0	1	11	0	ERCP	0	0	0	1	0	0	0	0	0	0
female	70-79	CT	20	13.6	2 or more	1	1	1	0	1	NA	NA	NA	NA	0	1	115	0	ERCP	0	0	0	0	0	0	0	0	0	0
male	60-69	CT	24	20	Single	1	1	0	0	1	926	71	90	4.67	0	0	24	0	ERCP	0	0	0	0	0	0	0	0	0	0
female	50-59	CT	13.31	7.71	Single	1	1	0	1	1	329	290	297	2.69	NA	NA	24	0	ERCP	0	0	0	0	0	0	0	0	0	0
male	70-79	EUS	6	2.3	Single	1	1	0	0	0	233	133	154	2.8	1	1	22	0	ERCP	0	0	0	0	1	0	0	0	0	0
male	60-69	CT	10	4	Single	1	0	0	0	1	92	33	80	0.45	1	1	76	0	ERCP	0	0	0	0	0	0	0	0	0	0
female	<20	CT	5	5.5	2 or more	1	1	1	1	1	179	152	173	2.06	1	0	5	1	ERCP	0	0	0	0	0	0	0	0	0	0
female	30-39	CT	5	3	Single	1	1	0	0	1	137	303	173	1.43	1	1	49	1	EUS	NA	NA	NA	NA	NA	NA	NA	NA	NA	NA
male	70-79	CT	10	10.06	2 or more	0	1	0	0	1	312	272	229	2.32	NA	NA	5	0	ERCP	0	0	0	0	1	0	0	0	0	0
female	40-49	CT	11.2	9	2 or more	0	1	1	0	1	242	242	222	5.7	0	1	12	0	ERCP	1	1	0	0	0	0	0	0	0	0
male	70-79	CT	11	4.85	Single	1	1	0	1	1	88	1252	580	2.06	1	0	2	0	ERCP	0	0	0	0	0	0	0	0	0	0
female	70-79	CT	7.6	4	Single	1	1	1	1	1	294	661	693	4.9	1	1	37	1	ERCP	0	0	0	0	0	0	0	0	0	0
male	80-89	US	33.86	18	Single	1	0	0	0	1	1325	35	36	1.07	0	1	70	0	ERCP	0	0	0	0	0	0	0	0	0	0
female	70-79	US	8.28	5.71	Single	1	1	0	0	0	NA	NA	NA	NA	1	1	105	1	ERCP	0	0	0	0	0	0	1	0	0	0
male	40-49	CT	4	5.82	Single	1	1	0	0	1	164	314	467	3.76	1	1	22	1	EUS	NA	NA	NA	NA	NA	NA	NA	NA	NA	NA
male	30-39	CT	6	3.28	Single	1	1	1	0	1	213	405	570	6.23	0	0	4	0	ERCP	1	1	0	0	1	0	0	0	0	0
male	60-69	CT	7	7	Single	0	0	0	0	1	96	35	25	1.29	1	1	55	0	ERCP	0	0	0	0	0	0	1	0	0	0
female	50-59	CT	6.52	3	Single	1	1	0	0	1	89	22	8	0.41	1	1	36	1	EUS	NA	NA	NA	NA	NA	NA	NA	NA	NA	NA
female	70-79	CT	9.23	6.68	Single	1	1	0	0	1	122	299	173	5.72	1	0	9	1	ERCP	0	0	0	0	1	0	0	0	0	0
female	20-29	CT	8	6.71	Single	1	1	0	0	1	171	118	273	2.05	NA	NA	9	1	ERCP	0	0	0	0	0	0	0	0	0	0
female	70-79	CT	9	6	2 or more	1	1	1	0	0	554	1253	594	1.69	0	1	5	0	ERCP	0	0	0	0	0	0	0	0	0	0
female	80-89	CT	12.77	5.42	2 or more	1	1	0	1	1	118	332	105	1.17	1	1	32	1	EUS	NA	NA	NA	NA	NA	NA	NA	NA	NA	NA
male	50-59	CT	7	3	Single	1	1	1	0	0	159	831	491	1.72	0	1	5	1	EUS	NA	NA	NA	NA	NA	NA	NA	NA	NA	NA
female	≥90	CT	12	9.27	Single	1	1	1	0	1	100	46	35	2.22	1	1	49	0	ERCP	0	0	0	0	0	0	0	1	0	1
male	80-89	MRI/MRCP	8	2.3	Single	1	0	0	0	1	131	36	69	0.89	1	1	24	1	ERCP	0	0	0	0	0	0	0	0	0	0
female	50-59	CT	13	8	Single	1	1	1	0	1	412	41	40	5.64	NA	NA	34	0	ERCP	0	0	0	0	0	0	0	0	0	0
male	50-59	EUS	10	4	Single	1	0	0	0	1	NA	NA	NA	NA	1	1	22	1	ERCP	0	0	0	0	1	0	0	0	0	0
male	60-69	CT	9	7	Single	1	1	1	0	1	NA	NA	NA	NA	0	1	27	0	ERCP	0	0	0	0	0	0	0	0	0	0
female	60-69	CT	10	2.3	Single	1	1	1	0	1	484	1178	973	2.34	0	1	9	1	ERCP	0	0	0	0	0	0	0	0	0	0
female	80-89	CT	9	8	2 or more	0	1	1	0	1	278	506	211	1.73	0	1	3	0	ERCP	0	0	0	0	0	0	0	0	0	0
female	50-59	CT	17	8	Single	1	1	1	0	0	299	474	437	2.39	0	0	2	0	ERCP	0	0	0	0	0	0	0	0	0	0
male	70-79	CT	11	6	2 or more	1	0	0	0	1	60	22	16	0.4	1	1	28	0	ERCP	0	0	0	0	0	0	0	0	0	0
female	≥90	CT	14	14	2 or more	0	1	1	1	0	284	678	297	2.16	NA	1	9	0	ERCP	0	0	0	0	0	0	0	0	0	0
female	50-59	CT	11.7	6.5	2 or more	1	1	1	0	0	272	545	570	3.4	1	1	60	1	ERCP	0	0	0	0	0	1	0	0	0	0
female	50-59	CT	26	16.4	Single	1	1	1	0	1	214	50	91	2.87	NA	1	8	0	ERCP	0	0	0	0	0	0	0	0	0	0
male	80-89	CT	15	14	Single	1	1	1	0	1	NA	NA	NA	NA	0	1	30	0	ERCP	0	0	0	0	0	0	0	0	0	0
male	70-79	CT	15	11	2 or more	0	1	1	1	1	NA	NA	NA	NA	1	1	36	0	ERCP	0	0	0	0	1	0	0	0	0	0
male	50-59	CT	6	3	2 or more	1	1	0	0	1	140	133	119	1.76	1	1	7	1	EUS	NA	NA	NA	NA	NA	NA	NA	NA	NA	NA
male	40-49	US	12	9	Single	1	1	0	0	1	804	119	292	1.87	1	1	73	0	ERCP	0	0	0	0	0	0	0	0	0	0
male	80-89	CT	15	5.7	2 or more	1	1	1	0	1	337	316	108	1.96	0	1	66	0	ERCP	0	0	0	0	0	0	0	0	0	0
male	50-59	CT	10	7	Single	1	1	0	0	1	209	1720	1317	1.77	1	1	44	1	ERCP	0	0	0	0	0	0	0	0	0	0
male	60-69	CT	7	5	Single	1	1	1	0	1	186	960	548	0.61	1	1	49	0	ERCP	0	0	0	0	0	0	0	0	0	0
female	50-59	CT	6.98	4	Single	1	1	1	0	1	278	1370	1186	1.97	1	1	81	1	ERCP	0	1	0	0	1	0	0	0	0	0
female	70-79	CT	16.5	8	Single	1	1	1	0	1	142	278	155	1.96	1	1	47	0	ERCP	0	0	0	0	0	0	1	0	0	0
male	70-79	CT	15.59	4	2 or more	1	1	0	0	1	78	392	335	1.78	1	1	66	0	ERCP	0	0	0	0	0	0	0	0	0	0
male	50-59	CT	6.7	4.24	Single	1	1	1	0	1	81	22	19	0.75	1	1	3	0	ERCP	0	0	0	0	0	0	0	0	0	0
male	80-89	CT	11.08	7.72	Single	1	1	1	0	0	156	748	323	5.32	0	0	54	0	ERCP	0	0	0	0	0	0	0	0	0	0
male	50-59	CT	15	7	2 or more	1	1	0	0	1	113	213	160	3.88	0	0	3	0	ERCP	0	0	0	0	0	0	0	0	0	0
male	50-59	MRI/MRCP	13.28	9.97	2 or more	0	1	1	0	0	206	99	169	11.49	0	0	7	0	ERCP	0	0	0	0	1	0	0	0	0	0
male	60-69	CT	11.8	6	Single	1	1	1	0	1	147	80	73	1.11	1	1	45	0	ERCP	0	0	0	0	0	0	0	0	0	0
female	50-59	CT	12	11	Single	1	1	1	0	1	147	467	384	3.45	0	0	4	0	ERCP	0	0	0	0	0	0	0	0	0	0
male	80-89	CT	5	5	Single	1	1	1	0	1	245	34	74	5.93	0	0	9	0	ERCP	0	0	0	0	0	0	0	0	0	0
male	70-79	CT	6.2	4.6	2 or more	1	1	1	1	1	210	300	245	2.6	0	1	20	1	ERCP	0	0	0	0	0	0	0	0	0	0
male	70-79	EUS	10	7.22	2 or more	0	0	0	0	1	166	25	18	0.56	0	1	51	0	ERCP	0	0	0	0	0	0	0	0	0	0
female	70-79	CT	6	7.14	2 or more	1	0	0	0	1	83	19	8	0.23	1	1	43	0	ERCP	0	0	0	0	0	0	0	0	0	0
female	60-69	MRI/MRCP	7.7	4.7	Single	1	1	0	0	1	NA	NA	NA	NA	0	1	24	0	ERCP	0	0	0	0	0	0	0	0	0	0
female	≥90	CT	13.68	9.37	2 or more	1	1	1	0	1	449	494	298	3.18	0	0	4	0	ERCP	0	0	0	0	0	0	0	0	0	0
male	70-79	CT	17	13	2 or more	0	0	0	0	1	91	23	26	0.38	1	1	85	0	ERCP	0	0	0	0	0	0	0	0	0	0
female	80-89	CT	9	9	2 or more	1	1	1	0	1	NA	NA	NA	NA	0	1	63	0	ERCP	0	0	0	0	0	0	0	0	0	0
female	80-89	CT	5	3.44	Single	1	1	0	0	1	206	278	80	0.45	0	0	3	0	ERCP	0	0	0	0	1	0	0	0	0	0
male	50-59	CT	9	NA	Single	1	1	0	0	1	94	541	338	3.42	1	0	14	1	ERCP	0	0	0	0	1	0	0	0	0	0
male	50-59	CT	11	5	Single	1	0	0	0	1	61	16	12	0.48	1	1	49	0	ERCP	0	0	0	0	0	0	0	0	0	0
male	80-89	CT	18	13	2 or more	1	1	1	0	1	NA	NA	NA	NA	0	1	49	0	ERCP	0	0	0	0	0	0	0	0	0	0
female	80-89	CT	15	14.42	Single	1	1	1	0	1	NA	NA	NA	NA	1	1	8	0	ERCP	0	0	0	0	0	0	0	0	0	0
female	60-69	EUS	5	2.2	Single	1	1	0	1	1	242	347	558	1.22	1	1	16	1	ERCP	0	0	0	0	0	0	0	0	0	0
male	60-69	CT	13	12	Single	1	1	0	0	1	171	203	327	5.56	0	0	8	0	ERCP	0	0	0	0	0	0	0	0	0	0
female	60-69	MRI/MRCP	15	8.75	2 or more	0	1	0	0	0	NA	NA	NA	NA	NA	NA	34	0	ERCP	0	0	0	0	0	0	0	0	0	0
male	70-79	CT	12	5.18	Single	1	1	1	0	0	411	159	184	2.33	NA	1	28	1	ERCP	0	0	0	0	1	0	0	0	0	0
male	50-59	CT	6	4	Single	1	1	1	0	1	112	71	51	11.78	0	1	42	1	ERCP	0	0	0	0	0	0	0	0	0	0
female	70-79	CT	13.89	11	2 or more	1	1	1	0	1	253	218	178	3.37	0	0	5	0	ERCP	0	0	0	0	0	0	0	0	0	0
male	50-59	CT	11.2	4.6	2 or more	1	1	0	1	1	107	64	33	1.36	NA	1	10	0	ERCP	0	0	0	0	0	0	0	0	0	0
male	70-79	CT	12	9	Single	1	1	1	0	1	197	455	223	3.65	NA	NA	5	0	ERCP	0	0	0	0	0	0	0	0	0	0
female	20-29	CT	9.69	8	2 or more	1	1	1	0	1	69	74	103	2.33	1	1	7	0	ERCP	0	0	0	0	0	0	0	0	0	0
female	30-39	CT	15.63	10	Single	1	1	1	0	1	565	65	101	16.59	NA	NA	9	0	ERCP	0	0	0	0	0	0	0	0	0	0
male	≥90	CT	14	12.26	Single	1	1	1	0	1	220	313	272	1.83	1	1	27	0	ERCP	0	0	0	0	0	0	0	0	0	0
female	50-59	CT	17.59	13.59	Single	1	1	1	0	1	146	309	84	1.88	0	0	4	0	ERCP	0	1	0	0	1	0	0	0	0	0
male	50-59	CT	13	13	Single	0	1	0	0	1	NA	NA	NA	NA	0	0	30	0	ERCP	0	0	0	0	0	0	1	0	0	0
male	40-49	CT	10	10	Single	1	1	1	0	1	554	777	670	11.57	NA	NA	26	0	ERCP	0	0	0	0	0	0	0	0	0	0
male	80-89	CT	26	17	2 or more	0	1	0	0	0	280	72	124	3.8	0	1	85	0	ERCP	0	0	0	0	0	0	0	0	0	0
male	70-79	CT	15	15	Single	0	1	1	0	1	96	1241	556	2.65	1	1	5	0	ERCP	0	0	0	0	0	0	0	0	0	0
female	60-69	CT	17	16	2 or more	1	1	1	0	1	NA	NA	NA	NA	1	1	20	0	ERCP	0	0	0	0	0	0	0	0	0	0
female	80-89	CT	18	18	Single	1	1	1	0	0	152	246	106	1.96	1	1	10	0	ERCP	0	0	0	0	0	0	0	0	0	0
female	70-79	CT	21	6	Single	1	1	1	0	1	384	290	101	4.05	0	1	36	0	ERCP	0	0	0	0	0	0	0	0	0	0
female	40-49	CT	6	6	Single	1	1	1	1	1	NA	NA	NA	NA	0	1	2	0	ERCP	0	0	0	0	0	0	0	0	0	0
male	50-59	CT	6	4.14	Single	1	1	1	0	1	328	967	1093	5.79	1	1	66	1	EUS	NA	NA	NA	NA	NA	NA	NA	NA	NA	NA
male	60-69	MRI/MRCP	11	8	2 or more	1	1	0	0	1	NA	NA	NA	NA	1	1	57	0	ERCP	0	0	0	0	0	0	0	0	0	0
male	40-49	CT	12	5	Single	1	1	0	0	1	433	381	595	1.56	1	1	33	1	ERCP	0	0	0	0	0	0	0	0	0	0
male	60-69	CT	16	16	2 or more	0	1	1	0	0	472	84	171	4.7	1	1	17	0	ERCP	0	0	0	0	0	0	0	0	0	0
male	80-89	MRI/MRCP	10.6	6.3	2 or more	0	1	0	0	1	214	NA	NA	1.99	1	1	54	0	ERCP	0	0	0	0	0	0	0	0	0	0
female	70-79	CT	15	9	Single	1	1	1	0	1	183	204	208	5.13	1	1	30	0	ERCP	0	0	0	0	0	0	0	1	0	0
male	80-89	CT	13	8	2 or more	1	1	1	0	0	171	167	243	6.99	1	1	26	0	ERCP	0	0	0	0	0	0	0	0	0	0
male	70-79	CT	13	6	Single	1	1	0	0	1	NA	NA	NA	NA	1	1	5	0	ERCP	0	0	0	0	0	0	0	0	0	0
female	80-89	CT	23	15	Single	1	1	1	0	1	436	343	218	2.62	0	1	12	0	ERCP	0	0	0	0	0	0	0	0	0	0
female	50-59	CT	12	6	Single	1	1	1	1	1	293	88	209	4.85	NA	NA	6	1	ERCP	0	0	0	0	0	0	0	0	0	0
female	70-79	US	17	8	Single	NA	1	0	0	0	146	72	86	0.8	1	1	32	0	ERCP	0	0	0	0	0	0	0	0	0	0
male	70-79	US	7.3	4.3	Single	NA	1	0	0	1	NA	NA	NA	NA	1	1	69	0	ERCP	0	0	0	0	0	0	0	0	0	0
male	60-69	CT	9.5	9	Single	1	1	0	0	1	NA	NA	NA	NA	1	1	39	0	ERCP	0	0	0	0	0	0	1	0	0	0
male	70-79	CT	20	9	Single	1	1	1	0	1	NA	220	211	5.2	0	0	15	0	ERCP	0	0	0	0	1	0	0	0	0	0
male	60-69	CT	19	8	Single	1	0	0	0	1	75	23	24	0.72	1	1	15	0	ERCP	0	0	0	0	1	0	0	0	0	0
female	60-69	CT	13	5	Single	1	1	0	0	0	126	406	342	1.17	1	1	17	1	ERCP	0	0	0	0	0	0	0	0	0	0
male	80-89	US	16	13	2 or more	1	1	0	0	0	471	112	131	1.26	0	1	43	0	ERCP	0	0	0	0	0	0	0	0	0	0
male	80-89	CT	6	4	Single	1	1	0	1	1	248	626	151	1.1	1	1	25	1	EUS	NA	NA	NA	NA	NA	NA	NA	NA	NA	NA
female	40-49	MRI/MRCP	13	10	Single	1	1	1	0	1	1664	184	185	6.64	0	0	20	0	ERCP	0	0	0	0	0	0	0	0	0	0
female	40-49	CT	11	10	2 or more	0	1	1	0	1	295	855	1060	4.12	0	1	24	0	ERCP	0	0	0	0	0	0	0	0	0	0
female	60-69	CT	10	10	Single	1	1	0	0	1	80	20	15	0.85	1	1	20	0	ERCP	0	0	0	0	1	0	0	0	0	0
male	70-79	CT	11	9	2 or more	1	1	1	0	1	NA	NA	NA	NA	1	1	63	0	ERCP	0	1	0	0	0	0	0	0	0	0
male	70-79	CT	4	NA	Single	NA	1	1	0	1	324	836	691	5.94	0	1	58	0	ERCP	0	0	0	0	0	0	0	0	0	0
female	50-59	CT	8	6	2 or more	1	1	0	0	1	NA	NA	NA	NA	1	1	69	0	ERCP	0	0	0	0	0	0	0	0	0	0
female	60-69	CT	10	10	Single	1	1	1	0	1	214	85	166	3.66	0	1	53	0	ERCP	0	0	0	0	0	0	0	0	0	0
female	60-69	CT	30	12.32	Single	1	1	0	1	1	303	44	44	5.93	0	1	10	1	ERCP	0	0	0	0	0	0	0	0	0	0
male	60-69	CT	16	10	2 or more	1	1	0	0	1	306	235	93	4	0	0	14	0	ERCP	0	0	0	0	1	0	1	0	0	0
female	40-49	CT	10	5	Single	1	1	1	1	0	111	238	401	5.88	1	0	9	1	ERCP	1	1	0	0	0	0	0	0	0	0
female	60-69	US	7	4.4	Single	1	0	0	0	1	68	21	13	0.42	1	1	40	0	ERCP	0	0	0	0	0	0	0	0	0	0
female	40-49	CT	12	12	Single	1	1	1	0	1	283	91	48	3.61	0	0	5	1	ERCP	0	0	0	0	0	0	0	0	0	0
male	60-69	US	20	6	Single	1	1	1	0	1	NA	NA	NA	NA	1	1	53	1	ERCP	0	0	0	0	0	0	0	0	0	0
male	50-59	CT	15	10	Single	1	1	1	0	1	342	100	129	9.93	0	0	16	0	ERCP	0	0	0	0	1	0	0	0	0	0
male	70-79	CT	24	13	Single	1	1	1	1	1	715	276	93	2.94	0	0	1	0	ERCP	0	0	0	0	0	0	0	0	0	0
male	80-89	CT	18	10	2 or more	1	1	1	1	1	332	82	83	3.08	0	0	30	0	ERCP	0	0	0	0	0	0	0	0	0	0
male	70-79	CT	13	8	Single	1	1	1	0	1	344	186	141	1.6	0	1	42	0	ERCP	0	0	0	0	0	0	0	0	0	0
female	40-49	EUS	5	NA	Single	1	1	0	0	1	237	38	200	1.6	1	1	0	0	ERCP	0	0	0	0	0	0	0	0	0	0
female	80-89	CT	15	12	Single	1	1	1	0	1	156	303	151	2.04	1	1	3	0	ERCP	0	0	0	0	0	0	0	0	0	0
male	80-89	CT	12	3	Single	1	1	1	0	1	269	86	58	1.07	0	1	27	0	ERCP	0	0	0	0	0	0	0	0	0	0
male	50-59	CT	10.6	7	Single	1	1	0	0	1	105	78	166	1.76	0	1	10	0	ERCP	0	0	0	0	0	0	0	0	0	0
male	70-79	CT	10.7	8	Single	1	1	1	0	1	371	102	224	6.78	0	0	7	1	ERCP	0	0	0	0	0	0	0	0	0	0
male	60-69	CT	9	8	2 or more	0	1	1	0	1	138	374	356	4.43	1	1	1	0	ERCP	0	0	0	0	0	0	0	0	0	0
female	60-69	CT	10	5	2 or more	1	0	0	0	1	71	24	17	0.78	1	1	48	0	ERCP	0	0	0	0	0	0	0	0	0	0
male	30-39	CT	6	5	Single	1	1	1	0	1	163	352	431	6.28	1	0	4	1	ERCP	0	0	0	0	0	0	0	0	0	0
male	60-69	CT	10	3	Single	1	1	1	0	1	173	462	396	3.41	1	1	28	1	ERCP	0	0	0	0	0	0	0	0	0	0
female	20-29	MRI/MRCP	8	6	Single	1	1	0	0	1	596	283	336	1.99	0	1	8	0	ERCP	0	0	0	0	0	0	0	0	0	0
female	80-89	CT	11	7	Single	1	1	0	0	1	102	463	242	6.31	1	0	4	0	ERCP	0	0	0	0	0	0	0	0	0	0
female	80-89	CT	21.6	3.65	Single	1	1	0	0	1	225	100	126	2.14	NA	1	12	0	ERCP	0	0	0	0	0	0	0	0	0	0
female	60-69	CT	10	3	Single	1	1	0	0	1	226	426	526	1.13	0	1	12	1	ERCP	0	0	0	0	0	0	0	0	0	0
female	30-39	US	12	8	2 or more	1	1	0	1	1	559	392	307	3.1	0	1	24	0	ERCP	0	0	0	0	0	0	0	0	0	0
male	70-79	CT	14	10	2 or more	1	1	0	1	1	126	334	116	1.08	1	1	20	0	ERCP	0	0	0	0	0	0	0	0	0	0
female	≥90	CT	15	11	2 or more	0	1	1	0	1	334	445	360	2.92	1	1	19	0	ERCP	0	0	0	0	0	0	0	0	0	0
male	80-89	CT	14	7	2 or more	0	1	1	0	1	152	56	74	12.83	1	0	14	0	ERCP	0	0	0	0	0	0	1	0	0	0
male	70-79	CT	13	4	Single	1	0	0	0	1	109	91	5	0.18	1	1	5	0	ERCP	0	0	0	0	0	0	0	0	0	0
male	60-69	CT	10	5	2 or more	1	1	0	0	0	NA	NA	NA	NA	0	1	39	0	ERCP	0	0	0	0	0	0	0	0	0	0
male	60-69	MRI/MRCP	7.2	3.8	2 or more	1	0	0	0	0	61	24	28	0.21	1	1	83	0	ERCP	0	0	0	0	0	0	0	0	0	0
male	60-69	CT	7	10	Single	1	1	0	1	1	60	68	57	3.73	1	0	5	0	ERCP	0	0	0	0	0	0	0	0	0	0
female	80-89	US	10	7	2 or more	0	1	0	0	1	172	165	65	0.5	1	1	96	0	ERCP	0	0	0	0	0	0	0	0	0	0
male	60-69	MRI/MRCP	6.1	5	Single	1	1	1	0	1	224	50	89	10.5	1	1	21	0	ERCP	0	0	0	0	0	0	0	0	0	0
female	70-79	CT	13	12	Single	0	1	1	0	1	184	41	12	1.69	0	1	15	0	ERCP	0	0	0	0	0	0	0	0	0	0
female	40-49	US	13.9	5.4	Single	1	1	0	0	1	205	609	508	1.45	0	1	5	1	ERCP	0	0	0	0	0	0	0	0	0	0
female	80-89	CT	14	14	Single	0	1	1	0	1	NA	NA	NA	NA	1	1	146	0	ERCP	0	0	0	0	1	0	0	0	0	0
female	80-89	MRI/MRCP	13	4	Single	1	1	1	0	1	113	132	70	3.57	1	1	7	1	ERCP	0	0	0	0	1	0	1	0	0	0
female	30-39	EUS	10	6.6	2 or more	1	1	1	0	1	322	208	357	8.36	0	0	16	0	ERCP	0	0	0	0	0	0	1	0	0	0
male	70-79	CT	16.5	12.8	2 or more	1	1	1	0	1	NA	NA	NA	NA	1	1	10	0	ERCP	0	0	0	0	0	0	0	0	0	0
male	40-49	CT	12	6	Single	1	1	0	0	0	342	91	161	10.41	0	0	1	0	ERCP	0	0	0	0	0	0	0	0	0	0
female	60-69	CT	23.6	20	Single	1	1	0	0	0	310	218	79	1.57	0	0	1	0	ERCP	0	0	0	0	0	0	0	0	0	0
female	50-59	CT	7	2.5	Single	1	1	0	1	1	163	170	280	6.45	1	1	9	1	EUS	NA	NA	NA	NA	NA	NA	NA	NA	NA	NA
female	60-69	CT	13	9	Single	1	1	1	0	1	1441	358	128	1.6	0	0	46	0	ERCP	0	0	0	0	0	0	1	0	0	0
male	40-49	CT	11	6	2 or more	1	1	0	0	1	114	463	814	2.48	1	1	32	0	ERCP	0	0	0	0	0	0	0	0	0	0
male	50-59	US	9	8.26	Single	1	1	1	0	1	729	272	367	2.38	NA	NA	13	0	ERCP	0	0	0	0	0	0	0	0	0	0
female	50-59	US	9.1	8.5	Single	NA	1	0	0	1	325	167	200	1.49	NA	NA	4	0	ERCP	0	0	0	0	0	0	0	0	0	0
female	30-39	CT	10	6	2 or more	1	1	1	1	1	213	124	261	4.9	NA	NA	60	1	EUS	NA	NA	NA	NA	NA	NA	NA	NA	NA	NA
female	60-69	CT	13.5	12	Single	1	1	1	0	1	618	140	53	2.79	0	1	3	0	ERCP	0	0	0	0	0	0	0	0	0	0
male	60-69	MRI/MRCP	6.4	3	Single	1	1	1	0	1	NA	NA	NA	NA	1	0	50	1	ERCP	0	0	0	0	0	0	0	0	0	0
male	40-49	CT	15.7	9	Single	1	1	1	0	1	251	361	334	1.33	0	1	56	0	ERCP	0	0	0	0	0	0	0	0	0	0
male	60-69	US	10	11	Single	1	1	1	0	1	124	126	191	10.5	1	0	72	0	ERCP	0	0	0	0	0	0	0	0	0	0
female	80-89	US	16.4	17	Single	NA	1	1	0	0	NA	NA	NA	NA	1	1	49	0	ERCP	0	0	0	0	0	0	0	0	0	0
male	60-69	CT	11	3	Single	1	1	0	1	1	311	245	155	1.65	1	1	38	1	EUS	NA	NA	NA	NA	NA	NA	NA	NA	NA	NA
female	20-29	CT	NA	1.6	Single	1	1	1	1	1	103	44	193	0.5	1	1	13	1	ERCP	0	0	0	0	0	0	0	0	0	0
male	50-59	CT	13	7	Single	1	1	0	0	0	NA	NA	NA	NA	0	1	62	1	ERCP	0	0	0	0	0	0	0	0	0	0
female	70-79	CT	15	10	2 or more	0	1	1	0	1	NA	NA	NA	NA	0	1	40	0	ERCP	0	0	0	0	0	0	0	0	0	0
male	70-79	EUS	13	4	Single	1	0	0	0	1	134	33	42	0.37	0	1	28	1	ERCP	0	0	0	0	1	0	0	0	0	0
female	50-59	CT	12	8	Single	1	1	0	1	1	388	165	174	1.94	0	1	7	0	ERCP	0	0	0	0	0	0	0	0	0	0
male	<20	CT	10.6	4	Single	1	1	0	0	1	175	114	480	20.9	1	0	11	0	ERCP	0	0	0	0	0	0	0	0	0	0
female	70-79	MRI/MRCP	7	3	2 or more	0	1	0	0	1	963	107	192	5.76	0	1	22	1	ERCP	0	0	0	0	0	0	0	0	0	0
male	60-69	CT	5.7	3.5	Single	1	0	0	0	1	53	32	27	0.44	1	1	79	1	ERCP	0	0	0	0	1	0	0	0	0	0
female	60-69	CT	13	8	2 or more	1	1	0	0	0	375	110	106	2.53	0	1	8	0	ERCP	0	0	0	0	0	0	0	0	0	0
female	30-39	US	8	4.8	Single	1	1	0	1	1	NA	268	197	2	1	1	128	1	ERCP	0	0	0	0	0	0	0	0	0	0
female	20-29	CT	7	6	2 or more	0	1	1	1	1	138	98	75	1.86	0	1	18	0	ERCP	0	0	0	0	0	0	1	0	0	0
male	50-59	CT	14	8	2 or more	0	1	1	0	1	138	200	270	3.29	1	1	11	1	ERCP	0	0	0	0	0	0	0	0	0	0
male	50-59	CT	6	2.8	Single	1	1	0	0	1	190	633	522	NA	1	1	24	1	ERCP	0	0	0	0	1	0	0	0	0	0
male	70-79	CT	14	8	Single	1	1	1	0	1	254	68	67	5.98	0	0	12	0	ERCP	0	0	0	0	0	0	1	0	0	0
female	50-59	CT	13	13	Single	1	1	1	0	1	704	93	183	2.14	0	1	15	0	ERCP	0	0	0	0	0	0	0	0	0	0
female	80-89	US	17	13	Single	1	1	0	0	0	642	225	335	2.53	1	1	102	0	ERCP	0	0	0	0	0	0	0	0	0	0
male	50-59	CT	7	2.3	Single	1	1	0	1	0	130	352	390	3.09	1	1	26	1	EUS	NA	NA	NA	NA	NA	NA	NA	NA	NA	NA
male	≥90	US	8	9	2 or more	0	1	1	0	1	243	54	42	1.8	1	1	12	0	ERCP	0	0	0	0	0	0	0	0	0	0
male	50-59	CT	6	3	Single	1	1	1	0	1	211	381	225	5.15	0	1	11	1	ERCP	0	0	0	0	0	0	0	0	0	0
male	40-49	CT	9	8	Single	1	1	1	0	1	436	56	42	34	NA	NA	9	0	ERCP	0	0	0	0	0	0	1	0	0	0
female	60-69	CT	11	6	2 or more	1	1	1	0	1	413	377	327	4.44	0	1	11	0	ERCP	0	0	0	0	0	0	0	0	0	0
female	30-39	CT	15	9	Single	1	1	1	0	1	272	44	65	4.62	0	1	9	0	ERCP	0	0	0	0	0	0	0	0	0	0
male	60-69	CT	14	6	Single	1	1	1	0	1	548	129	59	3.81	0	0	25	0	ERCP	0	0	0	0	0	0	0	0	0	0
male	50-59	CT	9	4	2 or more	1	1	0	0	1	76	118	61	6.36	1	0	6	1	ERCP	0	0	0	0	0	0	0	0	0	0
male	60-69	CT	8	6.6	2 or more	0	1	1	0	1	263	160	310	5.8	NA	NA	12	0	ERCP	0	0	0	0	0	0	0	0	0	0
female	40-49	CT	7	2.6	Single	1	1	0	0	1	192	317	277	2.06	1	1	19	1	ERCP	0	0	0	0	1	0	0	0	0	0
female	≥90	CT	25	21	2 or more	1	1	1	0	1	805	105	41	3.68	0	1	6	0	ERCP	0	0	0	0	0	0	0	0	0	0
male	70-79	CT	17	16	2 or more	0	1	1	0	1	216	167	169	6.7	0	1	27	0	ERCP	0	0	0	0	0	0	0	0	0	0
female	80-89	CT	10	4	Single	1	1	1	0	1	115	19	13	2.03	1	1	20	0	ERCP	0	0	0	0	0	0	0	0	0	0
female	50-59	CT	18	9	Single	1	1	0	0	0	243	111	82	0.67	0	1	14	0	ERCP	0	0	0	0	0	0	0	0	0	0
female	30-39	CT	9	NA	Single	1	1	0	0	1	NA	NA	NA	NA	1	1	56	1	ERCP	0	1	0	0	1	0	0	0	0	0
male	60-69	EUS	6	5.6	2 or more	NA	1	1	0	0	189	4377	2266	2.4	1	0	20	1	ERCP	0	0	0	0	0	0	0	0	0	0
male	70-79	CT	5	4.6	Single	1	1	1	0	1	341	72	77	1.19	NA	NA	13	0	ERCP	0	0	0	0	0	0	0	0	0	0
male	70-79	CT	8	7	2 or more	1	1	0	0	1	548	62	95	1.8	0	1	47	1	ERCP	0	0	0	0	0	0	0	0	0	0
male	30-39	EUS	5	5	2 or more	0	1	0	1	1	125	66	45	9.26	0	0	23	0	ERCP	0	0	0	0	0	0	0	0	0	0
male	70-79	CT	11	2.4	Single	1	1	1	0	1	254	203	98	2.24	1	1	25	1	ERCP	0	0	0	0	0	0	0	0	0	0
female	50-59	CT	15	15	Single	1	1	1	0	1	467	67	154	5.18	0	0	8	0	ERCP	0	0	0	0	0	0	0	0	0	0
male	80-89	CT	17	7	Single	1	1	1	0	1	661	156	7	4.92	0	0	8	1	ERCP	0	0	0	0	0	0	0	0	0	0
male	70-79	CT	9	6	2 or more	1	1	1	0	1	145	168	204	4.16	1	1	5	0	ERCP	0	0	0	0	0	0	0	0	0	0
male	80-89	CT	9	7	Single	1	1	0	0	1	345	496	428	2.9	0	0	7	0	ERCP	0	0	0	0	0	0	0	0	0	0
female	60-69	US	12.3	11.1	Single	NA	1	1	0	1	378	44	71	18.52	0	0	17	0	ERCP	0	0	0	0	0	0	0	0	0	0
male	50-59	CT	13	12	Single	1	0	0	0	1	143	60	59	2.2	0	1	22	0	ERCP	0	0	0	0	0	0	0	0	0	0
male	70-79	CT	8	6	2 or more	0	1	0	0	1	129	39	23	0.23	0	1	14	0	ERCP	0	0	0	0	0	0	0	0	0	0
female	60-69	CT	13.4	10	Single	1	1	1	0	1	567	120	175	13.87	0	0	14	0	ERCP	0	0	0	0	0	0	0	0	0	0
female	60-69	CT	14	13	2 or more	0	1	1	0	1	347	66	62	3.26	0	1	1	0	ERCP	0	0	0	0	0	0	0	0	0	0
female	30-39	CT	9	7	Single	1	1	0	0	1	223	242	295	6.72	0	0	4	0	ERCP	0	0	0	0	0	0	0	0	0	0
female	70-79	CT	8	4	Single	1	1	1	0	0	190	15	12	0.46	1	1	56	1	ERCP	0	0	0	0	0	0	0	0	0	0
male	50-59	CT	14	10	Single	1	1	0	1	0	415	102	199	3.4	0	1	50	1	ERCP	0	0	0	0	0	0	0	0	0	0
male	50-59	US	14	14.4	2 or more	1	1	1	0	1	113	184	193	2.92	0	0	13	0	ERCP	0	0	0	0	0	0	0	0	0	0
male	40-49	CT	6	3	Single	1	1	0	0	1	70	454	207	3.64	1	1	28	1	ERCP	0	0	0	0	0	0	0	0	0	0
female	30-39	US	7	5.4	Single	1	1	0	0	1	46	39	28	1.91	1	1	19	1	ERCP	0	0	0	0	0	0	0	0	0	0
male	60-69	CT	21	10	Single	1	1	1	1	0	706	269	136	3.94	NA	NA	18	0	ERCP	0	0	0	0	0	0	0	0	0	0
female	70-79	US	11	9.2	Single	1	1	1	1	1	216	342	411	7.54	0	0	4	1	ERCP	0	0	0	0	0	0	0	0	0	0
female	70-79	CT	12	5	Single	1	1	1	0	1	187	122	180	7.7	NA	NA	16	1	ERCP	0	0	0	0	0	0	0	0	0	0
female	≥90	US	24	22.5	Single	1	1	0	0	1	850	90	65	0.94	0	1	49	0	ERCP	0	0	0	0	1	0	1	0	0	0
male	60-69	CT	15	10	Single	0	1	0	0	1	632	167	189	2.89	1	1	22	0	ERCP	0	0	0	0	1	0	0	0	0	0
female	50-59	US	6.8	3.5	Single	1	1	1	1	1	199	84	69	0.79	0	1	21	1	ERCP	0	0	0	0	0	0	0	0	0	0
male	20-29	CT	6	3	2 or more	1	1	1	0	1	166	443	710	23.06	1	0	19	1	ERCP	0	0	0	0	0	0	1	0	0	0
male	60-69	CT	20	9	2 or more	1	1	1	1	1	153	63	37	2.04	1	1	20	0	ERCP	0	0	0	0	0	0	0	0	0	0
female	70-79	CT	20	10	Single	1	1	0	0	1	111	271	94	1.75	1	1	7	0	ERCP	0	0	0	0	0	0	0	0	0	0
male	20-29	US	10.7	6.1	2 or more	1	1	0	0	1	97	169	309	20	1	NA	24	0	ERCP	0	0	0	0	0	0	0	0	0	0
female	70-79	CT	13	10	Single	1	1	1	0	1	256	197	263	2	0	1	1	0	ERCP	0	0	0	0	0	0	0	0	0	0
male	50-59	CT	17	9	Single	1	1	0	0	1	NA	NA	NA	NA	0	1	41	0	ERCP	0	0	0	0	0	0	0	0	0	0
male	70-79	CT	11	5	2 or more	1	1	0	1	1	285	256	450	1.61	1	1	26	0	ERCP	0	0	0	0	0	0	0	0	0	0
male	50-59	US	20	12	2 or more	0	1	1	0	1	53	93	54	6.01	0	0	10	0	ERCP	0	0	0	0	0	0	0	0	0	0
female	40-49	CT	11	7.5	Single	1	1	1	0	1	236	621	816	3.9	0	0	6	1	ERCP	0	0	0	0	0	0	0	0	0	0
female	20-29	US	9	8.1	2 or more	0	1	0	0	1	NA	NA	NA	NA	0	0	15	0	ERCP	0	0	0	0	1	0	0	0	0	0
male	50-59	CT	8	2	Single	1	1	1	0	1	185	164	276	9.74	0	0	6	1	ERCP	0	0	0	0	0	0	0	0	0	0
male	50-59	US	18.5	7.1	Single	1	1	1	1	1	375	258	466	2.54	NA	NA	13	1	ERCP	0	0	0	0	1	0	0	0	0	0
male	50-59	CT	11	6	Single	1	1	1	0	1	189	819	299	6.2	NA	NA	12	1	ERCP	0	0	0	0	0	0	0	0	0	0
male	60-69	US	17.2	10.7	Single	1	1	1	0	1	498	416	298	2.3	0	1	5	0	ERCP	0	0	0	0	0	0	0	0	0	0
male	80-89	CT	5	4.5	2 or more	1	1	1	0	1	156	216	141	2.44	0	0	4	0	ERCP	0	0	0	0	0	0	0	0	0	0
male	70-79	MRI/MRCP	10	10	2 or more	1	1	0	0	1	NA	NA	NA	NA	1	1	84	0	ERCP	0	0	0	0	0	0	0	0	0	0
male	20-29	CT	10	4	Single	1	1	1	0	1	111	135	210	14.87	1	0	5	0	ERCP	0	0	0	0	0	0	0	0	0	0
female	80-89	CT	19	19	2 or more	0	1	1	0	1	103	43	30	4.75	0	0	9	0	ERCP	0	0	0	0	0	0	0	0	0	0
male	50-59	CT	18	14	2 or more	0	1	1	0	0	193	228	274	7.04	0	1	6	0	ERCP	0	0	0	0	0	0	0	0	0	0
female	40-49	CT	6	5	Single	1	1	1	0	1	301	157	84	2.5	1	1	33	1	ERCP	0	0	0	0	1	0	0	0	0	0
male	60-69	CT	14	12	2 or more	1	1	1	0	1	457	188	NA	4.72	0	0	24	0	ERCP	0	0	0	1	0	0	0	0	0	0
female	60-69	CT	13.5	12	2 or more	0	1	1	0	1	242	82	105	3.37	0	0	45	0	ERCP	0	0	0	0	0	0	0	0	0	0
male	80-89	CT	11	6	2 or more	1	1	1	1	1	541	224	102	2.27	0	1	7	0	ERCP	0	0	0	0	0	0	0	0	0	0
female	60-69	CT	18	12	Single	1	1	1	0	1	723	126	99	3.59	NA	1	6	0	ERCP	0	0	0	0	0	0	0	0	0	0
male	50-59	CT	24	18	Single	0	0	0	0	0	169	231	148	2.3	0	0	33	0	ERCP	0	0	0	0	0	0	0	0	0	0
male	60-69	CT	11	9.5	Single	1	1	0	0	1	NA	NA	NA	NA	1	1	39	0	ERCP	0	0	0	0	0	0	1	0	0	0
male	70-79	CT	37	7	Single	1	1	1	0	1	576	237	229	4.9	1	1	40	0	ERCP	0	0	0	0	0	0	0	0	0	0
male	70-79	CT	17	11.6	Single	0	1	1	0	1	239	52	89	3.98	0	0	2	0	ERCP	0	0	0	0	0	0	0	0	0	0
female	40-49	CT	13	6.2	2 or more	0	1	1	0	1	847	24	19	0.4	0	1	57	0	ERCP	0	0	0	0	0	0	0	0	0	0
male	60-69	CT	6	6	2 or more	1	1	1	0	1	466	131	141	6.12	0	1	7	0	ERCP	0	0	0	0	0	0	0	0	0	0
male	50-59	MRI/MRCP	9	6.69	2 or more	0	1	1	0	0	819	215	162	4.1	0	1	13	0	ERCP	0	0	0	0	0	0	0	0	0	0
female	80-89	CT	14	11	2 or more	0	0	0	0	1	127	41	22	1.51	0	1	28	0	ERCP	0	0	0	0	0	0	0	0	0	0
female	50-59	CT	7	3.3	Single	1	1	1	0	1	135	79	40	5.89	1	0	5	1	ERCP	0	0	0	0	0	0	0	0	0	0
male	40-49	EUS	6	4	Single	1	1	1	1	1	94	253	135	3.2	1	1	71	0	ERCP	0	0	0	0	0	0	0	0	0	0
female	50-59	CT	10.47	11.34	Single	0	1	1	0	1	180	231	578	3.73	0	0	27	0	ERCP	0	0	0	0	0	0	0	0	0	0
female	60-69	CT	6	6	Single	1	0	0	0	1	71	28	13	2.05	1	1	56	0	ERCP	0	0	0	0	0	0	0	0	1	0
male	30-39	CT	10	4	Single	1	1	0	1	1	295	124	437	1.4	1	1	15	1	EUS	NA	NA	NA	NA	NA	NA	NA	NA	NA	NA
male	80-89	CT	19	15	Single	1	1	1	0	1	995	359	137	3.28	NA	NA	32	0	ERCP	0	0	0	0	0	0	0	0	0	0
male	60-69	CT	6	2.96	Single	0	1	1	0	1	177	87	81	1.15	1	1	23	1	ERCP	0	0	0	0	0	0	0	0	0	0
female	80-89	EUS	9	7	Single	1	1	0	0	1	89	17	7	0.46	1	1	1	0	ERCP	0	0	0	0	0	0	0	0	0	0
female	60-69	CT	23	18	Single	1	1	1	0	0	1148	120	53	2.45	0	0	63	0	ERCP	0	0	0	0	1	0	0	0	0	0
male	≥90	CT	17	12	Single	1	1	1	0	0	182	279	157	4.1	0	0	2	0	ERCP	0	0	0	0	0	0	0	0	0	0
female	70-79	CT	13	12	Single	1	1	1	0	0	416	313	373	3.42	0	1	43	0	ERCP	0	0	0	0	0	0	0	0	0	0
female	40-49	CT	25	7	2 or more	0	1	0	0	1	164	98	43	0.43	0	1	29	0	ERCP	0	0	0	0	0	0	0	0	0	0
female	70-79	CT	9	8	2 or more	0	1	1	0	1	246	370	356	7.27	0	0	6	0	ERCP	0	0	0	0	0	0	0	0	0	0
female	20-29	EUS	11	5	Single	1	1	1	0	1	285	572	344	3.27	1	1	37	1	ERCP	0	0	0	0	0	0	0	0	0	0
female	70-79	US	11	12	2 or more	0	1	1	0	1	360	960	620	2.38	0	1	3	0	ERCP	0	0	0	0	0	0	0	0	0	0
female	≥90	CT	7.25	4	Single	1	1	1	0	1	145	494	168	2.49	1	1	29	1	ERCP	0	0	0	0	0	0	0	0	0	0
female	50-59	CT	10	3	Single	1	1	0	0	1	187	491	188	1.87	0	0	1	0	ERCP	0	0	0	0	0	1	0	0	0	0
female	80-89	CT	23	20	2 or more	1	1	1	0	1	350	204	229	4.87	0	1	38	0	ERCP	0	0	0	0	0	0	0	0	0	0
female	70-79	CT	11	4	Single	1	1	1	0	1	80	115	46	1.36	1	1	17	0	ERCP	0	0	0	0	0	0	0	0	0	0
female	20-29	US	10	16	Single	0	1	1	0	1	70	17	16	1.65	1	1	21	0	ERCP	0	0	0	0	0	0	0	0	0	0
female	20-29	CT	10	4.9	Single	1	1	1	0	1	189	254	422	4.01	1	1	89	1	ERCP	0	0	0	0	0	0	0	0	0	0
female	70-79	CT	10	5	2 or more	1	1	1	0	1	200	401	436	3.74	1	1	43	0	ERCP	0	0	0	0	0	0	0	0	0	0
female	50-59	CT	6.7	4	Single	1	1	0	0	1	187	82	33	2.21	1	0	37	1	ERCP	0	0	0	0	0	0	0	0	1	0
female	≥90	CT	20.2	15	Single	1	1	0	0	1	366	58	24	2.24	0	0	36	0	ERCP	0	0	0	0	0	0	0	0	0	0
male	70-79	CT	7	3	Single	1	0	0	0	0	79	14	23	0.41	1	1	100	0	ERCP	0	0	0	0	0	0	0	0	0	0
male	60-69	CT	6	6	Single	1	1	0	0	1	NA	NA	NA	NA	1	1	22	0	ERCP	0	0	0	0	0	0	0	0	0	0
male	60-69	CT	12	9	Single	1	1	1	0	0	467	239	127	2.9	1	1	80	1	ERCP	0	0	0	0	0	0	0	0	0	0
female	70-79	CT	8	8	Single	0	1	1	0	1	444	93	21	5.66	NA	NA	15	0	ERCP	0	0	0	0	0	0	0	0	0	0
female	50-59	CT	23	14	Single	1	1	1	0	1	223	852	405	4	1	1	79	0	ERCP	0	0	0	0	0	0	0	0	0	0
female	50-59	CT	24	9	Single	1	1	1	1	1	NA	NA	NA	NA	0	0	13	1	ERCP	0	0	0	0	0	0	0	0	0	0
male	50-59	CT	11	7	2 or more	0	1	1	0	1	285	91	59	3	1	1	85	0	ERCP	0	0	0	0	0	0	0	0	0	0
male	70-79	CT	26	15	Single	1	1	1	0	0	94	284	167	1.74	1	1	42	0	ERCP	0	0	0	0	0	0	0	0	0	0
female	70-79	CT	12.4	11	2 or more	0	1	1	0	1	445	326	161	5.5	1	1	27	0	ERCP	0	0	0	0	0	0	0	0	0	0
male	60-69	CT	18	11.36	Single	1	1	1	0	1	427	84	118	1.53	0	0	48	0	ERCP	0	0	0	0	0	0	0	0	0	0
female	60-69	US	14	6	2 or more	1	1	0	0	1	NA	NA	NA	NA	1	1	51	0	ERCP	0	0	0	0	0	0	0	0	0	0
male	70-79	CT	17	15	2 or more	1	1	0	0	0	223	308	239	2.14	0	1	31	0	ERCP	0	0	0	0	0	0	0	0	0	0
male	60-69	CT	8	3	Single	1	1	1	0	1	250	515	201	4.92	1	1	39	1	ERCP	0	0	0	0	0	0	0	0	0	0
male	40-49	EUS	8	4.8	Single	1	1	1	0	1	59	164	97	3.2	0	0	3	1	ERCP	0	0	0	0	0	0	0	0	0	0
female	30-39	CT	16.5	13	Single	1	1	0	0	1	415	185	293	12.4	0	0	50	0	ERCP	0	0	0	0	0	0	0	0	0	0
female	80-89	CT	14	12	2 or more	0	1	1	0	0	454	669	301	2.49	0	1	56	0	ERCP	0	0	0	0	0	0	0	0	0	0
male	60-69	CT	28.5	13	2 or more	1	1	1	0	0	134	1441	858	2.94	0	1	5	0	ERCP	0	0	0	0	0	0	0	0	0	0
female	50-59	CT	5	4	2 or more	1	1	0	0	1	126	27	19	0.41	1	1	29	0	ERCP	0	0	0	0	0	0	0	0	0	0
male	50-59	CT	6	8	2 or more	1	1	0	0	1	152	238	294	0.79	1	1	46	0	ERCP	0	0	0	0	0	0	0	0	0	0
male	40-49	CT	8	7.78	Single	1	1	1	1	0	265	294	421	2.91	0	0	28	1	ERCP	0	0	0	0	0	0	0	0	0	0
male	50-59	EUS	8	5	2 or more	NA	1	1	0	0	94	11	20	1.42	NA	1	0	0	ERCP	0	0	0	0	0	0	0	0	0	0
female	80-89	CT	19.2	8	Single	1	1	1	0	1	220	46	68	1.76	0	1	33	0	ERCP	0	0	0	0	0	0	0	0	0	0
male	50-59	CT	8	6.61	Single	1	1	1	0	0	972	467	491	3.48	0	0	30	1	ERCP	0	0	0	0	0	0	0	0	0	0
female	80-89	CT	21	16	2 or more	0	1	1	0	1	933	106	118	3.3	NA	1	30	0	ERCP	0	0	0	0	0	0	1	0	1	0
female	40-49	CT	8	3.75	Single	1	1	0	0	1	NA	328	425	3.8	0	1	22	1	ERCP	0	0	0	0	0	0	0	0	0	0
male	80-89	CT	7.5	7.3	2 or more	1	1	1	0	1	275	352	238	3.4	1	1	104	0	ERCP	1	1	0	0	0	0	0	0	0	0
male	60-69	EUS	9	4	2 or more	1	1	0	0	1	159	382	247	1.24	NA	NA	0	0	ERCP	1	1	0	0	0	0	0	0	0	0
male	60-69	CT	9	5	2 or more	1	1	1	0	1	203	153	191	8.89	0	0	4	0	ERCP	0	0	0	0	0	0	0	0	0	0
female	80-89	CT	14.63	11	2 or more	0	1	1	0	1	456	1004	373	4.04	NA	1	8	0	ERCP	0	0	0	0	0	0	0	0	0	0
female	70-79	CT	9	5.94	Single	1	1	1	0	1	165	226	128	1.6	1	1	6	1	ERCP	0	0	0	0	0	0	0	0	0	0
female	70-79	CT	15	12.2	Single	1	1	1	0	1	217	940	370	1.9	0	1	5	0	ERCP	0	0	0	0	0	0	0	0	0	0
male	60-69	CT	12	10	2 or more	1	1	1	0	0	473	240	347	3.3	1	1	49	0	ERCP	0	0	0	0	0	0	0	0	0	0
male	70-79	MRI/MRCP	9	5	2 or more	1	0	0	0	0	55	19	14	0.55	1	1	171	0	ERCP	0	0	0	0	0	0	0	0	0	0
female	60-69	CT	24.8	11.2	Single	1	1	1	0	0	NA	NA	NA	NA	1	1	81	0	ERCP	0	0	0	0	0	0	1	0	0	0
male	80-89	CT	8.14	2.73	Single	1	1	1	1	1	183	548	228	2.56	0	0	1	0	ERCP	0	0	0	0	0	0	0	0	0	0
female	70-79	EUS	7	4	Single	1	1	0	0	1	129	27	14	0.39	0	1	64	0	ERCP	0	0	0	0	0	0	0	0	0	0
female	70-79	EUS	4	3	Single	1	1	1	0	1	542	432	88	NA	1	1	64	0	ERCP	0	0	0	0	0	0	0	0	0	0
female	≥90	CT	21	17	Single	0	1	1	0	0	203	175	50	3.7	0	1	31	0	ERCP	0	0	0	0	0	0	0	0	0	0
female	30-39	CT	7.68	4	Single	1	1	1	0	1	165	124	26	0.82	NA	NA	6	0	ERCP	0	0	0	0	0	0	0	0	0	0
female	70-79	MRI/MRCP	6.7	5.9	2 or more	0	1	1	0	1	NA	NA	NA	NA	1	1	43	0	ERCP	0	1	0	0	1	0	1	0	0	0
female	60-69	CT	7.5	5.2	2 or more	0	1	1	0	1	632	450	252	1.9	0	1	26	0	ERCP	0	0	0	0	0	0	0	0	0	0
female	50-59	CT	8	5	2 or more	1	0	0	0	1	176	59	34	10.23	1	1	34	0	ERCP	0	0	0	0	0	0	0	0	0	0
male	70-79	CT	9	6	Single	1	1	1	0	1	246	250	161	1.34	0	1	6	0	ERCP	0	0	0	0	0	0	0	0	0	0
male	70-79	CT	15	5	Single	1	1	1	0	1	839	911	805	3.93	0	1	19	0	ERCP	0	0	0	0	0	0	0	0	0	0
female	60-69	US	9	4	Single	1	0	0	0	1	119	27	16	0.63	1	1	91	0	ERCP	0	0	0	0	0	0	0	0	0	0
female	50-59	CT	15	11.45	2 or more	1	1	1	1	0	377	89	114	20	1	0	19	1	ERCP	0	0	0	0	0	0	0	0	0	0
male	60-69	CT	6.7	4	Single	1	1	0	0	1	212	163	346	4.87	1	1	15	0	ERCP	0	0	0	0	0	0	0	0	0	0
female	80-89	CT	10	6	Single	NA	1	1	0	1	181	1463	372	1.67	1	1	70	0	ERCP	0	0	0	0	0	0	0	0	0	0
female	70-79	CT	9	4.73	Single	1	1	1	0	1	365	723	266	1.23	0	1	13	1	ERCP	0	0	0	0	0	0	0	0	0	0
female	50-59	CT	11	5.6	Single	1	1	0	0	1	NA	NA	NA	NA	1	1	69	1	ERCP	0	0	0	0	1	0	0	0	0	0
male	70-79	CT	15	11	Single	1	1	0	0	1	133	297	57	1.3	1	1	19	0	ERCP	0	0	0	0	0	0	0	0	0	0
male	60-69	CT	6	6.59	2 or more	0	1	1	1	1	228	19	5	0.36	0	1	4	0	ERCP	0	0	0	0	0	0	0	0	0	0
female	50-59	CT	18.5	14	Single	1	1	1	0	0	251	606	230	1.61	0	0	2	0	ERCP	0	0	0	0	0	0	0	0	0	0
male	70-79	CT	19	14	2 or more	1	1	1	0	1	NA	NA	NA	NA	0	1	124	0	ERCP	0	0	0	0	1	0	1	0	0	0
female	20-29	CT	8	3	Single	1	1	1	0	1	260	370	749	25.88	0	0	4	1	ERCP	0	0	0	0	0	0	0	0	0	0
female	40-49	MRI/MRCP	8.28	5	Single	1	1	1	0	1	132	777	1056	4.2	1	1	21	1	ERCP	0	0	0	0	0	0	0	0	0	0
male	40-49	MRI/MRCP	12	8	2 or more	0	1	1	0	0	50	400	300	7.6	0	0	4	0	ERCP	0	0	0	0	0	0	0	0	0	0
male	50-59	MRI/MRCP	8	5	Single	1	0	0	0	1	58	39	19	0.31	1	1	59	1	ERCP	0	0	0	0	0	0	0	0	0	0
female	60-69	CT	13.2	11.6	Single	1	1	1	0	1	404	51	187	2.02	0	1	51	0	ERCP	0	0	0	0	0	0	0	0	0	0
female	50-59	CT	8	3	Single	1	1	1	0	1	73	178	97	2.4	1	1	74	1	ERCP	0	0	0	0	0	1	1	0	0	0
female	80-89	CT	15	14	Single	1	1	1	0	1	148	24	114	2.29	0	1	7	0	ERCP	1	1	0	0	1	0	0	0	0	0
male	70-79	US	19.5	10.9	Single	1	1	0	0	1	327	91	147	4.8	1	1	14	0	ERCP	0	0	0	0	0	0	0	0	0	0
female	30-39	US	13	6	Single	1	1	1	1	1	227	298	507	2.6	1	1	25	1	ERCP	0	0	0	0	0	0	0	0	0	0
male	60-69	EUS	8	4	2 or more	NA	1	0	0	1	97	23	41	1.72	1	1	3	1	ERCP	0	0	0	0	0	0	0	0	0	0
female	30-39	CT	12	10	Single	1	1	1	0	0	97	177	84	1.85	1	1	3	0	ERCP	1	1	0	0	1	0	0	0	0	0
female	70-79	EUS	13	7	Single	1	1	1	1	1	290	138	193	5.5	0	0	6	0	ERCP	0	0	0	0	0	0	0	0	0	0
female	60-69	CT	15	6.08	2 or more	0	1	0	0	1	83	32	33	0.9	1	1	14	0	ERCP	0	0	0	0	0	0	0	0	0	0
male	60-69	CT	12	8	Single	1	1	1	1	1	143	241	251	7.68	1	0	4	0	ERCP	0	0	0	0	0	0	0	0	0	0
male	50-59	MRI/MRCP	7	5.23	Single	1	1	1	0	1	177	218	298	6.21	NA	1	21	1	ERCP	0	0	0	0	1	0	0	0	0	0
female	80-89	MRI/MRCP	11	9	2 or more	0	1	1	0	1	125	33	10	0.25	1	1	26	0	ERCP	0	0	0	0	0	0	0	0	0	0
female	60-69	CT	14	6	2 or more	0	1	1	0	1	309	55	68	5.95	1	0	6	0	ERCP	0	0	0	0	0	0	0	0	0	0
male	60-69	CT	6	5	2 or more	0	1	1	0	1	166	400	119	3.94	1	0	9	0	ERCP	1	1	0	0	0	0	0	0	0	0
male	50-59	CT	9	5.53	Single	1	1	0	1	1	129	58	210	1.4	1	1	22	0	ERCP	0	0	0	0	0	0	0	0	0	0
female	50-59	CT	28	21	2 or more	0	1	1	0	0	305	383	472	6.9	0	0	34	0	ERCP	0	0	0	0	0	0	0	0	0	0
female	70-79	CT	15	12	Single	1	1	0	0	1	544	221	226	2.73	0	0	3	0	ERCP	0	0	0	0	0	0	0	0	0	0
female	40-49	CT	18	9	Single	1	1	1	0	1	236	679	469	2.13	0	0	1	0	ERCP	0	0	0	0	0	0	0	0	0	0
female	60-69	CT	12.38	5	Single	1	0	0	0	1	148	27	11	0.7	0	1	42	0	ERCP	0	0	0	0	0	0	0	0	0	0
female	50-59	CT	23	12.11	2 or more	0	1	0	0	1	518	121	209	2.09	0	0	1	0	ERCP	0	0	0	0	0	0	0	0	0	0
female	30-39	CT	7	6	Single	1	1	0	0	1	140	93	203	5.23	0	1	52	1	ERCP	0	0	0	0	0	0	0	0	0	0
male	60-69	CT	14	11	Single	1	1	1	1	1	763	386	213	3.55	0	0	2	0	ERCP	0	0	0	0	0	0	0	0	0	0
male	30-39	CT	8	6	Single	0	1	0	0	1	246	567	962	4	1	1	36	0	ERCP	1	1	0	0	0	0	0	0	0	0
male	60-69	CT	9.57	5.23	Single	1	1	1	0	1	200	591	183	1.13	0	0	5	1	ERCP	0	0	0	0	0	0	0	0	0	0
female	30-39	MRI/MRCP	10	3	Single	1	1	0	0	1	342	283	636	7	1	1	39	1	EUS	NA	NA	NA	NA	NA	NA	NA	NA	NA	NA
male	60-69	EUS	11	5.6	2 or more	0	1	1	0	1	292	88	49	7.04	0	1	8	1	ERCP	0	0	0	0	0	0	0	0	0	0
female	70-79	CT	8	4.87	Single	1	1	1	0	1	675	686	401	1.35	0	1	7	1	ERCP	0	0	0	0	0	0	0	0	0	0
male	60-69	CT	9	5	Single	1	1	1	0	1	273	269	633	2.1	0	1	8	0	ERCP	0	0	0	0	0	0	0	0	0	0
male	70-79	US	12	9	Single	1	1	0	0	1	246	244	144	0.4	0	1	23	0	ERCP	1	1	0	0	0	0	0	0	0	0
male	80-89	CT	10.5	8	Single	1	1	1	1	1	280	221	43	1.37	0	1	2	0	ERCP	0	0	0	0	0	0	0	0	0	0
male	80-89	CT	15	11	Single	1	1	1	0	1	NA	NA	NA	NA	1	1	20	0	ERCP	0	0	0	0	0	0	0	0	0	0
female	60-69	CT	10.5	6.2	2 or more	0	1	1	0	1	NA	NA	NA	NA	0	0	2	0	ERCP	0	0	0	0	0	0	0	0	0	0
female	60-69	CT	24	15	2 or more	1	1	1	1	1	586	99	67	6.17	0	0	10	0	ERCP	0	0	0	0	0	0	0	0	0	0
male	50-59	CT	10	5	Single	1	1	0	0	1	NA	13	12	NA	1	1	37	0	ERCP	0	0	0	0	0	0	0	0	0	0
male	60-69	CT	19.5	10.8	Single	1	1	1	0	1	408	114	178	5.62	NA	NA	4	0	ERCP	0	0	0	0	0	0	0	0	0	0
female	40-49	CT	14.33	6.35	2 or more	1	1	0	0	1	279	689	1136	1.6	1	1	20	1	ERCP	0	0	0	0	0	0	0	0	0	0
male	80-89	CT	14	13	Single	1	1	1	0	1	140	223	105	1.29	0	1	17	0	ERCP	0	0	0	0	0	0	0	0	0	0
male	50-59	CT	5.95	2.53	Single	1	1	0	0	1	48	13	12	1.68	1	1	18	1	EUS	NA	NA	NA	NA	NA	NA	NA	NA	NA	NA
female	60-69	CT	16	16	2 or more	0	1	1	0	1	NA	NA	NA	NA	0	1	41	0	ERCP	0	0	0	0	0	0	0	0	0	0
male	30-39	CT	8.9	5.1	2 or more	1	1	1	0	1	NA	NA	NA	NA	0	0	9	1	ERCP	0	0	0	0	0	0	0	0	0	0
male	60-69	CT	11	4	Single	1	1	0	0	1	218	301	681	4.3	0	1	8	0	ERCP	0	0	0	0	0	0	0	0	0	0
male	≥90	CT	11	5	2 or more	1	1	1	0	1	256	333	214	3.25	1	1	19	0	ERCP	0	0	0	0	0	0	0	0	0	0
female	50-59	CT	19	8	Single	1	1	1	0	0	252	605	229	1.62	0	0	2	0	ERCP	0	0	0	0	0	0	0	0	0	0
female	70-79	CT	18	15	Single	1	1	1	0	1	392	148	184	2	NA	1	14	0	ERCP	0	0	0	0	0	0	0	0	0	0
male	<20	CT	8.3	4.31	Single	1	1	1	0	1	138	18	17	0.63	0	1	25	1	ERCP	0	0	0	0	0	0	0	0	0	0
female	30-39	CT	8.9	3.9	Single	1	1	0	0	1	156	138	441	3.42	1	1	13	1	ERCP	0	0	0	0	0	0	0	0	0	0
female	60-69	EUS	8	4	Single	1	1	1	0	1	365	565	363	3.04	0	0	1	0	ERCP	0	0	0	0	0	0	0	0	0	0
male	50-59	CT	7	7	2 or more	1	1	1	0	1	69	36	27	1.06	NA	NA	4	0	ERCP	0	0	0	0	0	0	0	0	0	0
female	80-89	CT	11.4	10	Single	1	1	1	0	0	82	22	10	2.8	1	1	8	0	ERCP	0	0	0	0	0	0	0	0	0	0
male	70-79	EUS	15.83	10	2 or more	0	1	1	1	1	1000	58	51	2.83	0	1	24	0	ERCP	0	1	0	0	0	0	0	0	0	0
female	80-89	CT	14	10	2 or more	1	1	1	1	1	166	952	497	2.73	0	1	6	0	ERCP	0	0	0	0	0	0	0	0	0	0
male	60-69	CT	17	10.28	Single	1	1	1	0	1	488	159	160	5.02	0	1	7	0	ERCP	0	0	0	0	0	0	0	0	0	0
female	60-69	CT	9	6	Single	1	1	1	0	1	114	25	14	1.95	1	1	41	1	ERCP	1	1	0	0	0	0	0	0	0	0
